# Supplementary material for: Transmission Mode Predicts Specificity and Interaction Patterns in Coral-Symbiodinium Networks
Source: PLoS One. 2012 Sep 18;7(9):e44970. doi: 10.1371/journal.pone.0044970 (PMC3445617; doi:10.1371/journal.pone.0044970)
Supplement: Schema S1 — Schema for GeoSymbio data (Data S1). (CSV) [file pone.0044970.s005.csv]

Field Name	Data Type	Description
Clade	Text	Symbiodinium clade
Type	Text	Symbiodinium type based on ITS2 sequence type
Gene	Text	Gene used to identify Symbiodinium
Isolate	Text	Name allocated to specimen or sample
Species	Text	Taxonomic species name for Symbiodinium
Potential_Pseudogene_Ref	Text	Potential pseudogenes are ITS2 sequences with secondary structure disrupting mutations. If "YES" with Ref, then the record is a potential pseudogene. If "NO" with Ref, then the record is not a pseudogene. N_A for records with no information pertaining to pseudogene potential.
Methodology	Text	Method used to genotype Symbiodinium. 1. DGGE, denaturing gradient gel electrophoresis. Refers to identification based on DGGE gel fingerprint or excision of band from gel followed by sequencing. 2. sequencing. Refers to direct sequencing of amplified DNA product. 3. SSCP, single strand conformational polymorphism. Refers to identification based on SSCP gel fingerprint or excision of band from ge…
Genbank	Text	Genbank accession number for Symbiodinium gene sequence.
Genbank_link	Hyperlink	Hyperlink of Genbank accession number webpage for Symbiodinium gene sequence.
Host_Phylum	Text	Phylum name of host taxa
Host_Class	Text	Class name of host taxa
Host_Order	Text	Order name of host taxa
Host_Family	Text	Family name of host taxa
Host_Genus	Text	Genus name of host taxa
Host_Species	Text	Species name of host taxa
Host_Sci_Name	Text	Scientific name (genus and species) of host taxa
Host_AphiaID	Text	Unique numeric identifier for host taxa from the World Register of Marine Species at http://www.marinespecies.org.
Environment	Text	Environment where Symbiodinium was collected 1. in symbio. Sample is from host organism. 2. culture. Sample is from a Symbiodinium culture. 3. Free-living. Sample collected from the environment other than the host (i.e. water, sediment).
Ocean	Text	The ocean or sea from which Symbiodinium was collected. Ocean names follow the NASA Global Change Master Directory list of Bodies of Water.
Country	Text	The country or major political unit from which the specimen was collected. Full country names are currently in use.
StateRegion	Text	The state, province, region or island group (i.e. next political region smaller than Country) from which the Symbiodinium specimen was collected.
SubRegion	Text	The island, county, area (or shire, or next political region smaller than StateRegion) from which the Symbiodinium specimen was collected.
Locale	Text	The locality description (place name, collecting location, and/or field site name) from which the Symbiodinium specimen was collected.
Latitude	Numeric	The latitude of the location from which the Symbiodinium specimen was collected. This value should be expressed in decimal degrees (East & North = +; West & South = -). GPS-derived data must use the WGS 84 geodetic reference system.
Longitude	Numeric	The longitude of the location from which the Symbiodinium specimen was collected. This value should be expressed in decimal degrees (East & North = +; West & South = -). GPS-derived data must use the WGS 84 geodetic reference system.
Coordinate_Precision	Numeric	An estimate of how tightly the locality was specified in the Latitude and Longitude fields; expressed as a distance, in meters, that corresponds to a radius around the latitude-longitude coordinates. Use NULL where precision is unknown, cannot be estimated, or is not applicable.
Min_Depth	Numeric	The minimum distance in meters below the surface of the water at which the collection/record was made; all material collected was at least this deep. Positive below the surface, negative above (e.g. collecting above sea level in tidal areas).
Max_Depth	Numeric	The maximum distance in meters below the surface of the water at which the collection/record was made; all material collected was at most this deep. Positive below the surface, negative above (e.g. collecting above sea level in tidal areas).
Start_Year_Collect	Date	For samples that were taken over time this gives the start year of the collecting event. The full year should be expressed (e.g. 1996 must be expressed as "1996" not "96"). Must always be a four digit integer
End_Year_Collect	Date	For samples that were taken over time this gives the end year of the collecting event. The full year should be expressed (e.g. 1996 must be expressed as "1996" not "96"). Must always be a four digit integer. If specimen was collected in a single calendar year then enter the same value in this field as in Start_Year_Collect.
Ref	Text	Abbreviated citation of published work that includes the Symbiodinium gene sequence. The structure is first author last name, year of publication, journal title, volume number, and starting page number of article.
Redundancy	Text	ITS2 subclade sequences with 100% nucleotide similarity that been allocated different names
Reference	Text	Full citation of published work that includes the Symbiodinium gene sequence
Ref_link	Hyperlink	Hyperlink of published work webpage that includes the Symbiodinium gene sequence.
