# Supplementary material for: Transmission Mode Predicts Specificity and Interaction Patterns in Coral-Symbiodinium Networks
Source: PLoS One. 2012 Sep 18;7(9):e44970. doi: 10.1371/journal.pone.0044970 (PMC3445617; doi:10.1371/journal.pone.0044970)
Supplement: References S1 — References for GeoSymbio data (Data S1). (CSV) [file pone.0044970.s006.csv]

Ref	Reference	Ref_link
Apprill_2007_Mol_Ecol_16_1127	Apprill AM & Gates RD (2007) Recognizing diversity in coral dinoflagellate communities. Molecular Ecology 16, 1127-1134.	http://www3.interscience.wiley.com/journal/117989989/abstract
Baillie_2000_J_Phycology_36_1153	Baillie BK, Belda-Baillie CA, & Maruyama T (2000) Conspecificity and Indo-Pacific distribution of Symbiodinium genotypes (Dinophyceae) from giant clams. Journal of Phycology 36, 1153-1161.	http://www3.interscience.wiley.com/journal/120697710/abstract
Barshis_2010_Mol_Ecol_19_1705	Barshis DJ, Stillman JH, Gates RD, Toonen RJ, Smith LW, Birkeland C (2010) Protein expression and genetic structure of the coral Porites lobata in an environmentally extreme Samaon back reef: does host genotype limit phenotypic plasticity. Molecular Ecology 19, 1705-1720.	http://onlinelibrary.wiley.com/doi/10.1111/j.1365-294X.2010.04574.x/abstract
Bielmyer_2010_Aqua_Tox_97_125	Bielmyer GK, Grosell M, Bhagooli R, Baker AC, Langdon C, Gillette P, Capo TR (2010) Differential effects of copper on three species of scleractinian corals and their algal symbionts (Symbiodinium spp.) Aquatic Toxicology 97, 125-133.	http://www.sciencedirect.com/science?_ob=ArticleURL&_udi=B6T4G-4Y34SP4-2&_user=10&_coverDate=04%2F15%2F2010&_rdoc=1&_fmt=high&_orig=gateway&_origin=gateway&_sort=d&_docanchor=&view=c&_searchStrId=1676866458&_rerunOrigin=google&_acct=C000050221&_version=1&_urlVersion=0&_userid=10&md5=9c5a1c8ce288da0e2c086cf0f6cc4970&searchtype=a
Bongaerts_2010_PLoS_ONE_5_e10871	Bongaerts P, Riginos C, Ridgeway T, Sampayo EM, van Oppen MJH, Englebert N, Vermeulen F, Hoegh-Guldberg O (2010) Genetic divergence across habitats in the widespread coral Seriatopora hystrix and its associated Symbiodinium. PLoS One 5, e10871.	http://www.plosone.org/article/info:doi/10.1371/journal.pone.0010871
Brown_2000_Nature_404_142	Brown BE, Dunne RP, Goodson MS, Douglas AE (2000) Bleaching patterns in reef corals. Nature 404, 142 - 143.	http://www.nature.com/nature/journal/v404/n6774/abs/404142b0.html
Camargo_2009_Biodivers_Conserv_18_935	Camargo C, Maldonado JH, Alvarado E, Moreno-Sanchez R, Mendoza S, Manrique N, Mogollon A, Osorio JD, Grajales A, Sanchez JA (2009) Community involvement in management for maintaining coral reef resilience and biodiversity in southern Caribbean marine protected areas Biodiversity and Conservation 18, 935-956.	http://www.springerlink.com/content/f7708u1624505402/
Chan_2009_BMC_Ecology_9_21	Chan YL, Pochon X, Fisher MA, Wagner D, Concepcion GT, Kahng SE, Toonen RJ, Gates RD (2009) Generalist dinoflagellate endosymbionts and host genotype diversity from mesophotic (67-100 m depths) coral Leptoseris. BMC Ecology 9, 21.	http://www.biomedcentral.com/1472-6785/9/21
Correa_2009_Coral_Reefs_28_437	Correa AMS, Brandt ME, Smith TB, Thornhill DJ, Baker AC (2009) Symbiodinium associations with diseased and healthy scleractinian corals. Coral Reefs 28, 437–448.	http://www.springerlink.com/content/a3t40h5061377234/
DeSalvo_2010_Mol_Ecol_19_1174	Desalvo M, Sunagawa S, Fisher PL, Voolstra CR, Iglesias-Prieto R, Medina M (2010) Coral host transcriptomic states are correlated with Symbiodinium gentotypes. Molecular Ecology 19, 1174-1186.	http://onlinelibrary.wiley.com/doi/10.1111/j.1365-294X.2010.04534.x/abstract
Dove_2004_MEPS_272_99	Dove S (2004) Scleractinian corals with photoprotective host pigments are hypersensitive to thermal bleaching. Marine Ecology Progress Series 272, 99-116.	http://www.int-res.com/articles/meps2004/272/m272p099.pdf
Finney_2010_Microb_Ecol_60_250	Finney JC, Pettay DT, Sampayo EM, Warner ME, Oxenford HA, LaJeunesse TC (2010) The relative significance of host-habitat, depth, and geography on the ecology, endemism, and speciation of coral endosymbionts in the genus Symbiodinium. Microbial Ecology 60, 250-263.	http://www.springerlink.com/content/lw3714t60p771p17/
Fitt_2009_JEMBE_373_102	Fitt WK et al (2009) Response of two species of Indo-Pacific corals, Porites cyclindrica and Stylophora pistillata, to short-term thermal stress: The host does matter in determining the tolerance of corals to bleaching. Journal of Experimental Marine Biology 373, 102-110.	http://www.sciencedirect.com/science?_ob=ArticleURL&_udi=B6T8F-4W441KB-1&_user=10&_coverDate=05%2F31%2F2009&_rdoc=4&_fmt=high&_orig=browse&_origin=browse&_zone=rslt_list_item&_srch=doc-info%28%23toc%235085%232009%23996269997%231024548%23FLA%23display%23Volume%29&_cdi=5085&_sort=d&_docanchor=&_ct=8&_acct=C000050221&_version=1&_urlVersion=0&_userid=10&md5=a94c453ac68c1d7507d56e65c0af7520&searchtype…
Frade_2008_Coral_Reefs_27_913	Frade PR, Englebert N, Faria J, Visser PM, Bak RPM (2008) Distribution and photobiology of Symbiodinium types in different light environments for three colour morphs of the coral Madracis pharensis: is there more to it than total irradiance? Coral Reefs 27, 913-925.	http://www.springerlink.com/content/r5872v1618q05413/
Frade_2008_Mol_Ecol_17_691	Frade PR, De Jongh F, Vermeulen F, van Bleijswijk J, Bak RPM (2008) Variation in symbiont distribution between closely related coral species over large depth ranges. Molecular Ecology 17, 691-703.	http://onlinelibrary.wiley.com/doi/10.1111/j.1365-294X.2007.03612.x/abstract
Garren_2006_Coral_Reefs_25_503	Garren M, Walsh S, Caccone A, Knowlton N (2006) Patterns of association between Symbiodinium and members of the Montastraea annularis species complex on spatial scales ranging from within colonies to between geographic regions. Coral Reefs 25, 503-512.	http://www.springerlink.com/content/659185p1198uh046/fulltext.pdf
Gou_2003_JEMBE_296_135	Gou W, Sun J, Li X, Zhen Y, Xin Z, Yu Z, Li R (2003) Phylogenetic analysis of a free-living strain of Symbiodinium isolated from Jiaozhou Bay, P.R. China. Journal of Experimental Marine Biology and Ecology 296, 135-144.	http://www.sciencedirect.com/science?_ob=MImg&_imagekey=B6T8F-49H1S7R-1-3&_cdi=5085&_user=996227&_orig=browse&_coverDate=12%2F02%2F2003&_sk=997039997&view=c&wchp=dGLbVlz-zSkWz&md5=9978e90c1b1cd5d9dbafc2040a1dae8d&ie=/sdarticle.pdf
Goulet_2008_Mar_Biol_154_795	Goulet TL, LaJeunesse TC, Fabricius KE (2008) Symbiont specificity and bleaching susceptibility among soft corals in the 1998 Great Barrier Reef mass coral bleaching event. Marine Biology 154, 795-804.	http://www.springerlink.com/content/r2021lv5146th156/
Green_2010_JEMBE_384_18	Green DH, Edmunds PJ, Pochon X, Gates RD (2010) The effect of substratum type on the growth, mortality, and photophysiology of juvenile corals in St. John, US Virgin Islands. Journal of Experimental Marine Biology and Ecology 384, 18-29.	http://www.sciencedirect.com/science?_ob=ArticleURL&_udi=B6T8F-4Y41SSG-2&_user=10&_coverDate=03%2F01%2F2010&_rdoc=4&_fmt=high&_orig=browse&_origin=browse&_zone=rslt_list_item&_srch=doc-info%28%23toc%235085%232010%23996159998%231720107%23FLA%23display%23Volume%29&_cdi=5085&_sort=d&_docanchor=&_ct=16&_acct=C000050221&_version=1&_urlVersion=0&_userid=10&md5=dd50037889b24a084e5491cd4997a0cf&searchtyp…
Hirose_2008_Mar_Biol_155_105	Hirose M, Reimer JD, Hidaka M, Suda S (2008) Phylogenetic analyses of potentially free-living Symbiodinium spp. isolated from coral reef sand in Okinawa, Japan. Marine Biology 155, 105-112.	http://www.springerlink.com/content/plu0433vg5658831/
Hunter_1997_ICRS8_2_1599	Hunter CL, Morden CW, Smith CM (1997) The utility of ITS sequences in assessing relationships among zooxanthellae and coral. Proceedings of the 8th International Coral Ref Symposium, Vol 2, 1599-1602.	http://www.reefbase.org/resource_center/publication/icrs.aspx
Hunter_2007_J_Phycology_43_120	Hunter RL, LaJeunesse TC, Santos SR (2007) Structure and evolution of the rDNA internal transcribed spacer (ITS) region 2 in the symbiotic dinoflagellates (Symbiodinium, Dinophyta). Journal of Phycology 43, 120-128.	http://www3.interscience.wiley.com/journal/118502428/abstract
IglesiasPrieto_2004_Proc_Royal_Soc_B_271_1757	Iglesias-Prieto R, Beltran V, LaJeunesse T, Reyes-Bonilla H, Thome P (2004) Different algal symbionts explain the vertical distribution of dominant reef corals in the Eastern Pacific. Proceedings of the Royal Society of London B 271, 1757-1763.	http://rspb.royalsocietypublishing.org/content/271/1549/1757.abstract
Ishikura_2004_Mar_Biotech_6_378	Ishikura M, Hagiwara K, Takishita K, Haga M, Iwai K, Maruyama T (2004) Isolation of new Symbiodinium strains from Tridacnid giant clam (Trdacna crocea) and sea slug (Pteraeolidia ianthina) using culture medium containing giant clam tissue homogenate. Marine Biotechnology 6, 378-385.	http://www.springerlink.com/content/8y52l37gwkm57hmt/
Kemp_2008_Coral_Reefs_27_289	Kemp DW, Fitt WK, Schmidt GW (2008) A microsampling method for genotyping coral symbionts. Coral Reefs 27, 289-293.	http://www.springerlink.com/content/x7205145718h2322/
Kuguru_2008_MEPS_369_115	Kuguru B, Chadwick NE, Achituv Y, Zandbank K, Tchernov D (2008) Mechanisms of habitat segregation between corallimorpharians: photosynthetic parameters and Symbiodinium types. Marine Ecology Progress Series 369, 115-129.	http://www.int-res.com/abstracts/meps/v369/p115-129/
LaJeunesse_2001_J_Phycology_37_866	LaJeunesse T (2001) Investigating the biodiversity, ecology, and phylogeny of endosymbiotic dinoflagellates in the genus Symbiodinium using the ITS region: in search of a "species" level marker. Journal of Phycology 37, 866-880.	http://www3.interscience.wiley.com/journal/118994400/abstract
LaJeunesse_2002_Mar_Biol_141_387	LaJeunesse T (2002) Diversity and community structure of symbiotic dinoflagellates from Caribbean coral reefs. Marine Biology 141, 387-400.	http://www.springerlink.com/content/4magydv1cmrgn7kr/?p=57ad39a7eb934febb450a37537b61884&pi=18
LaJeunesse_2003_Limnol_Oceanograph_48_2046	LaJeunesse T, Loh W, van Woesik R, Hoegh-Guldberg O, Schmidt GW, Fitt WK (2003) Low symbiont diversity in southern Great Barrier Reef corals, relative to those of the Caribbean. Limnology and Oceanography 48, 2046-2054.	http://www.aslo.org/lo/toc/vol_48/issue_5/2046.pdf
LaJeunesse_2004_Coral_Reefs_23_596	LaJeunesse T, Thornhill DJ, Cox EF, Stanton FG, Fitt WK, Schmidt GW (2004) High diversity and host specificity observed among symbiotic dinoflagellates in reef communities from Hawaii. Coral Reefs 23, 596-603.	http://www.springerlink.com/content/wl15edw5jqh4n65p/fulltext.pdf
LaJeunesse_2004_MEPS_284_147	LaJeunesse T, Bhagooli R, Hidaka M, deVantier L, Done T, Schmidt GW, Fitt WK, Hoegh-Guldberg O (2004) Closely related Symbiodinium ssp. differ in relative dominance in coral reef host communities across environmental, latitudinal and biogeographic gradients. Marine Ecology Progress Series 284, 147-161.	http://www.int-res.com/articles/meps2004/284/m284p147.pdf
LaJeunesse_2005_Mol_Biol_Evol_22_570	LaJeunesse T (2005) "Species" radiations of symbiotic dinoflagellates in the Atlantic and Indo-Pacific since the Miocene-Pliocene transition. Molecular Biology and Evolution. 22, 570-581.	http://mbe.oxfordjournals.org/cgi/reprint/22/3/570
LaJeunesse_2007_Coral_Reefs_26_265	LaJeunesse, T., H. Reyes-Bonilla, et al. (2007). Spring 'bleaching' among Pocillopora in the Sea of Cortez, Eastern Pacific. Coral Reefs 26(2): 265-270.	http://www.springerlink.com/content/jl68058008905757/
LaJeunesse_2008_Limnol_Oceanograph_53_719	LaJeunesse TC, Reyes Bonilla H, Warner ME, Wills M, Schmidt GW, Fitt WK (2008) Specificity and stability in high latitude eastern Pacific coral-algal symbioses. Limnology and Oceanography 53, 719-727.	http://www.aslo.org/lo/toc/vol_53/issue_2/index.html
LaJeunesse_2009_Biol_Invasions_11_995	LaJeunesse TC, Loh WKW, Trench RK (2009) Do introduced endosymbiotic dinoflagellates take to new hosts? Biological Invasions 11, 995-1003.	http://www.springerlink.com.eres.library.manoa.hawaii.edu/content/1387-3547/?k=lajeunesse
LaJeunesse_2009_Proc_Royal_Soc_B_276_4139	LaJeunesse TC, Smith RT, Finney J, Oxenford H (2009) Outbreak and persistence of opportunistic symbiotic dinoflagellates during the 2005 Caribbean mass coral "bleaching" event. Proceedings of the Royal Society of London B 276, 4139-4148.	http://rspb.royalsocietypublishing.org/content/276/1676/4139.full
LaJeunesse_2010_J_Biogeography_37_785	LaJeunesse TC, Pettay DT, Sampayo EM, Phongsuwan N, Brown B, Obura DO, Hoegh-Guldberg O, Fitt WK (2010) Long-standing environmental conditions, geographic isolation and host-symbiont specificity influence the relative ecological dominance and genetic diversification of coral endosymbionts in the genus Symbiodinium. Journal of Biogeography 37, 785-800.	http://onlinelibrary.wiley.com/doi/10.1111/j.1365-2699.2010.02273.x/abstract
LaJeunesse_2010_Proc_Royal_Soc_B_277_2925	LaJeunesse TC, Smith R, Walther M, Pinzón J, Pettay DT, McGinley M, Aschaffenburg M, Medina-Rosas P, Cupul-Magaña AL, López Pérez A, Reyes-Bonilla H, Warner ME (2010) Host–symbiont recombination versus natural selection in the response of coral–dinoflagellate symbioses to environmental disturbance. Proceedings of the Royal Society of London B 277, 2925-2934.	http://rspb.royalsocietypublishing.org/content/277/1696/2925.abstract
Lobban_2002_Mar_Biol_140_411	Lobban C, Schefter M, Simpson AGB, Pochon X, Pawlowski J, Foissner W (2002) Maristentor dinoferus n. gen., sp., a giant ciliate (Spirotrichea: Heterotrichia) with zooxanthellae, from coral reefs on Guam, Mariana Islands. Marine Biology 140, 411-423.	http://www.springerlink.com/content/r3c7n7w8h88culyr/?p=3562d6405f01487680473d1b16f46864&pi=21
Macdonald_2008_Mar_Biol_154_209	MacDonald AHH, Sampayo EM, Ridgway T, Schleyer MH (2008) Latitudinal symbiont zonation in Stylophora pistillata form southeast Africa. Marine Biology, 154, 209-217.	http://www.springerlink.com/content/ux5136h03707467t/
Manning_2008_Limnol_Oceanograph_53_1853	Manning M, Gates RD (2008) Diversity in populations of free-living Symbiodinium from a Caribbean and Pacific reef. Limnology and Oceanography 53, 1853-1861.	http://www.aslo.org/lo/toc/vol_53/issue_5/index.html
Moore_2006_Univ_Sydney_PhD	Moore RB (2006) Molecular ecology and phylogeny of protistan algal symbionts from corals. PhD Thesis, University of Sydney. Australia.	N_A
Pawlowski_2001_J_Eukaryotic_Microbiol_48_368	Pawlowski J, Holzmann M, Fahrni J, Pochon X, Lee J (2001) Molecular identification of algal endosymbionts in large miliolid Foraminifera: 2 dinoflagellates. Journal of Eukaryotic Microbiology 48, 368-373.	http://www3.interscience.wiley.com/journal/118982635/abstract
Pettay_2007_Mol_Ecol_Notes_7_1271	Pettay D, LaJeunesse TC, (2007) Microsatellites from clade B Symbiodinium spp. specialized for Caribbean corals in the genus Madracis. Molecular Ecology Notes 7, 1271-1274.	http://onlinelibrary.wiley.com/doi/10.1111/j.1471-8286.2007.01852.x/abstract
Pochon_2001_Mar_Biol_139_1069	Pochon X, Pawlowski J, Zaninetta L, Rowan R (2001) High genetic diversity and relative specificity among Symbiodinium-like endosymbiotic dinoflagellates in soritid foraminiferans. Marine Biology 139, 1069-1078.	http://www.springerlink.com/content/cfw2cm0tl5pft83d/?p=eb8c83718d564a3fbeb70dd9b990ef5b&pi=5
Pochon_2004_Mar_Biol_146_17	Pochon X, LaJeunesse T, Pawloski J (2004) Biogeographic partitioning and host specialization among foraminiferan dinoflagellate symbionts (Symbiodinium; Dinophyta). Marine Biology, 146, 17-27.	http://www.springerlink.com/content/mt0xklx3upb4n9d9/?p=2a1d8919a48d46f7b265e12a9174f670&pi=1
Pochon_2006_Mol_Phylogenet_Evol_38_20	Pochon X, Montoya-Burgos J, Stadelmann B, Pawlowski (2006) Molecular phylogeny, evolutionary rates, and divergence timing of the symbiotic dinoflagellate genus Symbiodinium. Molecular Phylogenetics and Evolution 38, 20-30.	http://www.sciencedirect.com/science?_ob=MImg&_imagekey=B6WNH-4GFV5NG-1-8&_cdi=6963&_user=996227&_orig=browse&_coverDate=01%2F31%2F2006&_sk=999619998&view=c&wchp=dGLbVtb-zSkWz&md5=d1ee9ff16cb7df749b1ef877652c77e3&ie=/sdarticle.pdf
Pochon_2007_Coral_Reefs_26_867	Pochon X, Garcia-Cuetos L, Baker AC, Castella E, Pawloski J (2007) One-year survey of a single Micronesian reef reveals extraordinarily rich diversity of Symbiodinium types in soritid foraminifera. Coral Reefs 26, 867-882.	http://www.springerlink.com/content/x588810u41v541ul/?p=1f07b8071115477d9dd777ef312adac8&pi=15
Pochon_2010_J_Phycol_46_53	Pochon X, Stat M, Takabayashi M, Chasqui L, Chauka LJ, Logan DDK, Gates RD (2010) Comparison of endosymbiotic and free-living Symbiodinium (Dinophyceae) diversity in a Hawaiian reef environment. Journal of Phycology 46, 53-65.	http://onlinelibrary.wiley.com/doi/10.1111/j.1529-8817.2009.00797.x/pdf
Pochon_2010_Mol_Phylogenet_and_Evol_56_492	Pochon X, Gates RD (2010) A new Symbiodinium clade (Dinophyceae) from soritid foraminifera in Hawaii. Molecular Phylogenetics and Evolution 56, 492-497.	http://www.sciencedirect.com/science?_ob=ArticleURL&_udi=B6WNH-4YS9RNR-1&_user=10&_coverDate=07%2F31%2F2010&_rdoc=48&_fmt=high&_orig=browse&_origin=browse&_zone=rslt_list_item&_srch=doc-info%28%23toc%236963%232010%23999439998%232057762%23FLA%23display%23Volume%29&_cdi=6963&_sort=d&_docanchor=&_ct=50&_acct=C000050221&_version=1&_urlVersion=0&_userid=10&md5=4c80f348a7e2ac1bb937d9d9425d2487&searchty…
Porto_2008_PLoS_ONE_3_e2160	Porto I, Granados C, Restrepo JC, Sanchez JA (2008) Macroalgal-associated dinoflagellates belonging to the genus Symbiodinium in Caribbean reefs. PLoS ONE 3(5): e2160. doi:10.1371/journal.pone.0002160	http://www.plosone.org/article/info%3Adoi%2F10.1371%2Fjournal.pone.0002160
Reimer_2006_Coral_Reefs_25_521	Reimer JD, Takishita K, Maruyama T (2006) Molecular identification of symbiotic dinoflagellates (Symbiodinium spp. from Palythoa spp. (Anthozoa: Hexacorallia) in Japan. Coral Reefs 25, 521-527.	http://www.springerlink.com/content/y4v2r57369121726/fulltext.pdf
Reimer_2006_Phycol_Res_54_122	Reimer JD, Takishita K, Ono S, Maruyama T, Tsukahara J (2006) Latitudinal and intracolony ITS-rDNA sequence variation in the symbiotic dinoflagellate genus Symbiodinium (Dinophyceae) in Zoanthus sansibaricus (Anthozoa: Hexacorallia). Phycological Research 54, 122-132.	http://www3.interscience.wiley.com/journal/118624785/abstract
Reimer_2007_Phycol_Res_55_58	Reimer J, Ono S, Tsukahara J, Takishita K, Maruyama T (2007) Non-seasonal and subclade microvariation in symbiotic dinoflagellates (Symbiodinium spp.) in Zoanthus sansibaricus (Anthozoa: Hexacorallia) at Kagoshima Bay, Japan. Phycological Research 55, 58-65.	http://www3.interscience.wiley.com/journal/118536438/abstract
Reimer_2008_Mar_Biol_153_351	Reimer JD, Ono S, Tsukahara J, Iwase F (2008) Molecular characterization of the zoanthid genus Isaurus (Anthozoa: Hexacorallia) and associated zooxanthellae (Symbiodinium spp.) from Japan. Marine Biology 153, 351-363.	http://www.springerlink.com/content/x409g7051054v347/
Reimer_2009_The_Raffle_Bull_Zool_S22_103	Reimer JD, Todd PA (2009) Preliminary molecular examination of zooxanthellate zoanthids (Hexacorallia: Zoantharia) and associated zooxanthellae (Symbiodinium spp.) diversity in Singapore. The Raffles Bulletin of Zoology S22, 103-120.	http://rmbr.nus.edu.sg/rbz/supplement22.html
RodriguezLanetty_2003_Mar_Biol_143_501	Rodriguez-Lanetty M, Hoegh-Guldberg O (2003) Symbiont diversity within the widespread scleractinian coral Plesiastrea versipora, across the northwestern Pacific. Marine Biology 143, 501-509.	http://www.springerlink.com/content/499ahep06v250hdw/?p=d4e201c591b24cfba74e4116e58c09b7&pi=9
Sampayo_2007_Mol_Ecol_16_3721	Sampayo EM, Franceschinis L, Hoegh-Guldberg O, Dove S (2007) Niche partitioning of closely related symbiotic dinoflagellates. Molecular Ecology 16, 3721-3733.	http://www3.interscience.wiley.com/journal/117989757/abstract
Sampayo_2008_PNAS_105_10444	Sampayo EM, Ridgway T, Bongaerts P, Hoegh-Guldberg O (2008) Bleaching susceptibility and mortality of corals are determined by fine-scale differences in symbiont type. Proceedings of the National Academy of Sciences USA 105, 10444-10449.	http://www.pnas.org/content/105/30/10444.abstract
Santos_2001_J_Phycology_37_900	Santos SR, Taylor DJ, Coffroth MA (2001) Genetic comparisons of freshly isolated versus symbiotic dinoflagellates: implications for extrapolating to the intact symbiosis. Journal of Phycology 37, 900-912.	http://www3.interscience.wiley.com/journal/118994416/abstract
Santos_2002_Mol_Phylogenet_Evol_23_97	Santos S, Taylor D, Kinzie III RA, Hidaka M, Sakai K, Coffroth MA (2002) Molecular phylogeny of symbiotic dinoflagellates inferred from partial chloroplast large subunit (23S)-rDNA sequences. Molecular Phylogenetics and Evolution 23, 97-111.	http://www.sciencedirect.com/science?_ob=MImg&_imagekey=B6WNH-4627PGJ-1-R&_cdi=6963&_user=996227&_orig=browse&_coverDate=05%2F31%2F2002&_sk=999769997&view=c&wchp=dGLbVlz-zSkzV&md5=e480d1a54e0ae4657a4c7caa3ef5d186&ie=/sdarticle.pdf
Santos_2003_J_Eukaryotic_Microbiol_50_417	Santos SR, Kinzie III RA, Sakai K, Coffroth MA (2003) Molecular characterization of nuclear small subunit (18S)-rDNA pseudogenes in a symbiotic dinoflagellate (Symbiodinium, Dinophyta). Journal of Eukaryotic Microbiology 50, 417-421.	http://www3.interscience.wiley.com/journal/118893313/abstract
Savage_2002_MEPS_244_17	Savage AM, Goodson MS, Visram S, Trapido-Rosenthal H, Wiedenmann J, Douglas AE (2002) Molecular diversity of symbiotic algae at the latitudinal margins of their distribution: dinoflagellates of the genus Symbiodinium in corals and sea anemones. Marine Ecology progress Series 244, 17-26.	http://www.int-res.com/articles/meps2002/244/m244p027.pdf
Silverstein_2011_MEPS_422_63	Silverstein RN, Correa AMS, LaJeunesse TC, Baker AC (2011) Novel algal symbiont (Symbiodinium spp.) diversity in reef corals of Western Australia. Marine Ecology Progress Series 422, 63-75.	http://www.int-res.com/abstracts/meps/v422/p63-75/
Smith_2008_Pac_Sci_62_57	Smith LW, Wirshing HH, Baker AC, Birkeland C (2008) Environmental versus genetic influences on growth rates of the corals Pocillopora eydouxi and Porites lobata (Anthozoa: Scleractinia). Pacific Science 62, 57-69.	http://www.bioone.org/doi/abs/10.2984/1534-6188%282008%2962%5B57%3AEVGIOG%5D2.0.CO%3B2
Smith_2009_J_Phycol_45_1030	Smith RT, Pinzon JH, LaJeunesse TC (2009) Symbiodinium (Dinophyta) diversity and stability in aquarium corals. Journal of Phycology 45, 1030-1036.	http://onlinelibrary.wiley.com/doi/10.1111/j.1529-8817.2009.00730.x/abstract
Stat_2008_Biol_Invasions_10_579	Stat M & Gates RD (2008) Vectored introductions of marine endosymbiotic dinoflagellates into Hawaii. Biological Invasions 10, 579-583.	http://www.springerlink.com/content/vwj30gt72407051w/
Stat_2008_Coral_Reefs_27_763	Stat M, Loh WKW, Hoegh-Guldberg O, Carter D (2008) Symbiont acquisition strategy drives host-symbiont associations in the southern Great Barrier Reef. Coral Reefs 27, 763-772.	http://www.springerlink.com/content/30u066wp65p4t3w5/
Stat_2009_Coral_Reefs_28_709	Stat M, Loh WKW, LaJeunesse TC, Hoegh-Guldberg O, Carter D (2009) Stability of coral-endosymiont associations during and after a thermal stress event in the southern Great Barrier Reef. Coral Reefs 28, 709-713.	http://www.springerlink.com/content/2473220531u13k20/
Stat_2009_MEPS_386_83	Stat M, Pochon X, Cowie ROM, Gates RD (2009) Specificity in communities of Symbiodinium in corals from Johnston Atoll. Marine Ecology Progress Series 386, 83-96.	http://www.int-res.com/abstracts/meps/v386/p83-96/
Stat_2011_PLoS_ONE_6_e15854	Stat M, Bird CE, Pochon X, Chasqui L, Chauka LJ, Concepcion GT, Logan D, Yakabayashi M, Toonen RJ, Gates RD (2011) Variation in Symbiodinium ITS2 sequence assemblages among coral colonies. PLoS One 6, e15854.	http://www.plosone.org/article/info%3Adoi%2F10.1371%2Fjournal.pone.0015854
Thornhill_2006_Coral_Reefs_25_515	Thornhill D, Fitt W, Schmidt G (2006) Highly stable symbiosis among western brooding corals. Coral Reefs 25, 515-519.	http://www.springerlink.com/content/v567562k303739u0/fulltext.pdf
Thornhill_2006_Mar_Biol_148_711	Thornhill D, LaJeunesse T, Kemp D, Fitt W, Schmidt G (2006) Multi-year, seasonal genotypic surveys of coral-algal symbioses reveals prevalent stability or post-bleaching reversion. Marine Biology 148, 711-722.	http://www.springerlink.com/content/b134307k478154w2/?p=68592ae107174e339f955c83b2f6c890&pi=2
Thornhill_2007_Mol_Ecol_16_5326	Thornhill D, LaJeunesse T, Santos S (2007) Measuring rDNA diversity in eukaryotic microbial systems: how intragenomic variation, pseudogenes, and PCR artifacts confound biodiversity estimates. Molecular Ecology 16, 5326-5340.	http://www3.interscience.wiley.com/journal/117989921/abstract
Thornhill_2008_J_Phycol_44_1126	Thornhill DJ, Kemp DW, Bruns BU, Fitt WK, Schmidt GW (2008) Correspondence between cold tolerance and temperate biogeography in a western Atlantic Symbiodinium (Dinophyta) lineage. Journal of Phycology 44, 1126-1135.	http://onlinelibrary.wiley.com/doi/10.1111/j.1529-8817.2008.00567.x/abstract
Thornhill_2009_PLoS_ONE_4_e6262	Thornhill DJ, Xiang Y, Fitt WK, Santos SR (2009) Reef endemism, host specificity and temporal stability in populations of symbiotic dinoflagellates from two ecologically dominant Caribbean corals. PLOS One 4, e6262.	http://www.plosone.org/article/info%3Adoi%2F10.1371%2Fjournal.pone.0006262
van_Oppen_2011_Mol_Ecol_20_1647	van Oppen MJH, Bongaerts P, Underwood JN, Peplow LM, Cooper TF (2011) The role of deep reefs in shallow reef recovery: an assessment of vertical connectivity in a brooding coral from west and east Australia. Molecular Ecology 20, 1647-1660	http://onlinelibrary.wiley.com/doi/10.1111/j.1365-294X.2011.05050.x/abstract
Voolstra_2009_Comp_Bioch_Physiol_D_4_67	Voolstra CR, Sunagawa S, Schwarz JA, Coffroth MA, Yellowlees D, Leggat W, Medina M (2009) Comparative Biochemistry and Physiology Part D 4, 67-74.	http://www.sciencedirect.com/science?_ob=ArticleURL&_udi=B7XM1-4V3548J-2&_user=10&_coverDate=06%2F30%2F2009&_rdoc=2&_fmt=high&_orig=browse&_origin=browse&_zone=rslt_list_item&_srch=doc-info%28%23toc%2329657%232009%23999959997%231055110%23FLA%23display%23Volume%29&_cdi=29657&_sort=d&_docanchor=&_ct=10&_acct=C000050221&_version=1&_urlVersion=0&_userid=10&md5=5abf6013e28ba0cb58d4d01c2737c942&searcht…
Wagner_2011_Proc_Royal_Soc_B_278_1323	Wagner D, Pochon X, Irwin L, ToonenRJ, Gates RD (2011) Azooxanthellate? Most Hawaiian black corals contain Symbiodinium. Proceedings of the Royal Society of London B 278, 1323-1328.	http://rspb.royalsocietypublishing.org/content/278/1710/1323.abstract?sid=609ce03a-aa1c-42a2-8e9f-4ffa1f1c1b82
